# Supplementary material for: QTL Location and Epistatic Effect Analysis of 100-Seed Weight Using Wild Soybean (Glycine soja Sieb. & Zucc.) Chromosome Segment Substitution Lines
Source: PLoS One. 2016 Mar 2;11(3):e0149380. doi: 10.1371/journal.pone.0149380 (PMC4774989; doi:10.1371/journal.pone.0149380)
Supplement: S1 Data — (XLS) [file pone.0149380.s001.xls]

## Sheet: 2011 100-seed weight
2011
100-seed weight
11.3		number	102		9.9	1	0.0127022
12.67		max value	23		11.21	3	0.034057
11.4		min value	9.9		12.52	9	0.0712179
18.16		average	15.7531		13.83	12	0.116152
13.4		SE	2.62763		15.14	15	0.147748
15.8		interval	13.1		16.45	24	0.146579
13		histogram number	11		17.76	14	0.113417
12.4		distance	1.31		19.07	17	0.068445
14.47					20.38	3	0.0322151
18.54					21.69	3	0.0118259
14.6					23	0	0.00338582
13.5
15.92
15.29
13.2
16.9
14.1
17.55
18.66
18.78
14.47
18.88
16.48
14.66
17.04
14.21
13.3
14.7
15.26
15.29
15.33
18.16
13.2
15.41
14.9
18.57
16
15.53
15.86
18.57
18.91
17.37
16.91
13.34
13.55
19.04
20.48
15.08
15.89
18.73
20.7
11.09
12.51
9.94
11
12
15.85
9.9
17.62
16.73
13.14
17.5
11.65
14.72
15.14
16.03
15.6
16.58
16.37
16.2
15.8
14.8
15.97
16.34
14
14.97
11.5
20.3
12.36
12.51
12.7
14.11
15.85
16.16
18.09
17.08
15.53
17.58
18.08
19.62
16.36
17.9
18.77
15.18
18.82
16.6
17.75
21.64
19.97
23
18.67
13.78

## Sheet: 2012 100-seed weight
2012
100-seed weight
15.094		number	102		13.8118	1	0.0363047
16.3201		max value	25.0967		14.9403	7	0.0948158
13.8118		min value	13.8118		16.0688	22	0.171314
17.98		average	17.3165		17.1972	22	0.21414
15.4977		SE	1.85918		18.3257	21	0.185181
15.2908		interval	11.2849		19.4542	18	0.110787
14.7933		histogram number	11		20.5827	8	0.0458536
14.9533		distance	1.12849		21.7112	2	0.0131296
17.3024					22.8397	0	0.00260091
17.5582					23.9682	0	0.000356445
18.01					25.0967	0	3.37951e-05
16.0649
17.138
20.7424
17.5457
18.3333
17.8586
16.8447
18.478
19.5291
14.7389
16.3256
16.8453
16.3705
18.9387
19.2639
16.8577
15.7761
17.7755
15.396
15.396
19.8383
18.008
16.8496
15.8925
19.2238
20.5233
16.9799
16.89
18.1172
19.1926
17.6644
19.1255
16.2419
18.2765
19.9046
18.6116
19.3687
20.1598
18.7063
18.2573
15.1682
15.0553
14.7455
16.0449
14.9334
15.6614
16.4457
16.903
18.173
17.9595
25.0967
15.095
13.8477
16.1481
16.0049
17.5452
16.9729
17.9209
17.9801
18.4294
19.3483
18.4003
16.4727
16.2717
16.552
16.8578
17.505
15.7215
15.5183
15.752
14.8888
15.6694
13.885
18.8313
17.731
18.8294
19.6747
18.9986
18.3154
18.9844
17.0708
16.8512
15.3043
15.1148
16.7471
21.1254
20.0026
19.7677
19.1327
18.1425
16.0182
