# Supplementary material for: QTL Location and Epistatic Effect Analysis of 100-Seed Weight Using Wild Soybean (Glycine soja Sieb. & Zucc.) Chromosome Segment Substitution Lines
Source: PLoS One. 2016 Mar 2;11(3):e0149380. doi: 10.1371/journal.pone.0149380 (PMC4774989; doi:10.1371/journal.pone.0149380)
Supplement: S2 Data — (XLS) [file pone.0149380.s002.xls]

## Sheet: B1
						32.953	46.393	54.008	80.891	118.531	125.742
						13	14	15	16	17	18
2011	2012		2011	2012		Sat_261	Satt197	Sat_149	Satt332	Satt484	Sat_331
						3	3	3	3	3	3
11.3	15.094		195	92	B92	1	1	2	1	1	1
11.4	13.8118		192	95	B95	1	1	2	1	1	1
12.4	14.9533		184	103	B103	1	1	2	1	1	1
12.67	16.3201		194	93	B93	1	2	1	1	1	1
14.1	17.8586		168	117	B117	1	2	1	1	1	1
12.51	15.5183		46	224	B224	1	2	1	1	1	1
14.11	14.8888		43	226	B226	1	2	1	1	1	1
12.7	15.752		44	225	B225	2	1	1	1	1	1
14.72	13.8477		75	199	B199	2	.	1	1	1	1
11.5	16.8578		55	216	B216	2	3	1	2	1	1
	B92	B95	B103	B93	B117	B224	B226	B225	B199	B216		Suinong 14
Average	15.094	13.8118	14.9533	16.3201	17.8586	15.5183	14.8888	15.752	13.8477	16.8578		17.977
SE	2.89581	1.59206	1.25032	3.02083	1.12773	1.72076	2.89495	1.75129	1.51476	2.21212		0.484311
p	0.000143218	2.32703e-09	4.36957e-05	0.0405014	0.765442	0.000118351	0.0301106	0.0255786	1.18153e-08	0.0528526
	15.67	14.17	12.98	17.14	17.74	13.3429	13.66	17.875	12.24	17.55		18.29
	13.07	14.33	14.09	13.0435	16.66	16.79	20.7013	15.95	13.52	17.01		18.17
	13.24	11.42	14.4	12.3735	18.54	16.16	13.66	15.0139	14.3	16.46		17.67
	13.4	12.3	14.92	16.2273	17.78	14.0789	14.51	15.43	16.05	19.2		17.81
	13.4	12.43	15.17	12.81	18.81	15.71	15.08	17.2833	14.28	14.26		17.38
	14.1	12.69	14.21	14.5652	16.66	15	15.34	12.96	14.63	16.3958		18.51
	11.6804	12.7158	15.8	14.4394	20.3559	17.75	11.27		14.62	17.3951		18.5
	12.8113	16.2889	15.66	15.08	17.65	14.6364			13.1	22.3		17.45
	12.4	13.4111	17.35	22.5957	17.3	16.5			10.5432	16.7347		17.42
	13.27	11.6538		18.8852	17.09	13.75			14.82	12.5		18.57
	12.12	15.68		14.82		19.5938			12.6	16.92
	23.8846	13.6395		18		15.1385			15.67	17.5938
	19.09	15.84		18.7172		14.7654			15.7126	12.5
	15.75	16.17		13.37		14.04			12.63	16.92
	18.74	14.36		15.22					13	17.5938
	17.4512	15.1412		21.4211						16.92
	13.1778	12.56		18.7333						17.5938
	16.26									17.5938
	13.6667
	15.5
	16.28
	17.1067

## Sheet: D1b
			genotype number		plant number	3.787	11.139	30.743	47.277	75.939	131.917	137.969
						40	41	42	43	44	45	46
						Sat_279	Sat_227	BB475343	BF070293	Satt579	Sat_289	Satg001
2011	2012		2011	2012		8	8	8	8	8	8	8
11.3	15.094		195	92	B92	2	3	1	1	1	1	1
12.67	16.3201		194	93	B93	2	3	1	2	1	1	1
11.4	13.8118		192	95	B95	2	3	1	2	1	1	1
15.33	15.396		137	145	B145	2	1	1	1	3	1	3
18.77	16.8512		16	247	B247	2	1	1	1	1	1	2
15.18	15.3043		14	249	B249	2	1	1	1	1	2	2
18.82	15.1148		13	250	B250	2	1	1	1	1	3	3
14.66	16.3705		154	130	B130	1	2	1	2	1	1	1
14.72	13.8477		75	199	B199	1	2	1	1	1	2	2
	B92	B93	B95	B145	B247	B249	B250	B130	B199	Suinong 14							Suinong 14
Average	15.094	16.3201	13.8118	15.396	16.8512	15.3043	15.4629	16.3705	13.8477	17.977							17.977
SE	2.89581	3.02083	1.59206	0.788942	1.7006	1.2381	0.708791	1.3359	1.51476	0.484311							0.484311
p	0.000143218	0.0405014	2.32703e-09	0.000727626	0.032256	4.08337e-05	7.89052e-08	0.00259411	1.18153e-08
	15.67	17.14	14.17	14.22	16.5345	16.17	14.6	17.21	12.24	18.29							18.29
	13.07	13.0435	14.33	15.18	15.3523	14.23	14.93	15.52	13.52	18.17							18.17
	13.24	12.3735	11.42	15.36	16.77	14.49	14.89	15.19	14.3	17.67							17.67
	13.4	16.2273	12.3	16.25	16.2254	14.99	13.73	15.09	16.05	17.81							17.81
	13.4	12.81	12.43	15.97	20.7237	16.44	15.7634	15.377	14.28	17.38							17.38
	14.1	14.5652	12.69		16.99	15.77	15.93	18.5283	14.63	18.51							18.51
	11.6804	14.4394	12.7158		15.91	15.55	15.3	17.49	14.62	18.5							18.5
	12.8113	15.08	16.2889		17.49	15.0326	14.99	18.46	13.1	17.45							17.45
	12.4	22.5957	13.4111		15.56	13.01	15.9	15.8	10.5432	17.42							17.42
	13.27	18.8852	11.6538		15.77	17.36		15.03	14.82	18.57							18.57
	12.12	14.82	15.68		17.19			16.38	12.6
	23.8846	18	13.6395		15.1176				15.67
	19.09	18.7172	15.84		20.2927				15.7126
	15.75	13.37	16.17		15.99				12.63
	18.74	15.22	14.36						13
	17.4512	21.4211	15.1412
	13.1778	18.7333	12.56
	16.26
	13.6667
	15.5
	16.28
	17.1067

## Sheet: D2
			genotype number		plant number	11.774	26.049	53.854	67.712	92.123	114.966	128.733
						47	48	49	50	51	52	53
						Sct_192	Satt135	Satt582	Satt669	Sat_001	Satt672	Sat_220
2011	2012		2011	2012		9	9	9	9	9	9	9
15.85	15.6694		42	227	B227	1	2	2	3	2	1	2
12.36	15.7215		51	220	B220	1	1	2	1	2	2	3
13	14.7933		185	102	B102	1	1	2	3	1	1	1
12.4	14.9533		184	103	B103	1	1	2	3	1	1	1
12.51	15.0553		94	183	B183	1	1	2	3	1	1	1
9.94	14.7455		93	184	B184	1	1	2	3	1	1	1
12.7	15.752		44	225	B225	1	3	2	2	1	1	1
15.53	18.8294		28	239	B239	3	2	2	2	1	1	1
11.3	15.094		195	92	B92	1	1	2	2	1	2	2
15.85	15.6614		87	190	B190	3	3	1	1	2	1	3
9.9	16.4457		86	191	B191	3	3	1	1	2	1	2
15.18	15.3043		14	249	B249	1	3	1	1	2	2	2
18.82	15.1148		13	250	B250	3	2	1	1	2	.	2
16.16	13.885		41	228	B228	3	1	1	1	2	2	2
	B227	B220	B102	B103	B183	B184	B225	B239	B92	B190	B191	B249	B250	B228	Suinong 14
Average	15.6694	15.7215	14.7933	14.9533	15.0553	14.7856	15.752	18.8294	15.094	15.6614	16.4457	15.3043	16.267	13.885
SE	0.969599	0.702797	1.72218	1.25032	1.16205	1.50062	1.75129	1.56999	2.89581	1.98129	2.29341	1.2381	0.708791	1.05389
p	2.15005e-07	2.2436e-05	0.297461	0.547662	2.79169e-07	1.14836e-06	0.927343	0.129909	0.000143218	0.00785866	0.0288726	4.08337e-05	7.89052e-08	3.05838e-12
	15.51	15.78	15.72	12.98	13.9	15.06	17.875	19.89	15.67	16.1176	16.1538	16.17	14.6	13.21	18.29
	14.64	16.4	15.86	14.09	14.84	15.9322	15.95	17.84	13.07	13.5714	14.1667	14.23	14.93	12.25	18.17
	15.42	16.27	13.12	14.4	16.63	16.2933	15.0139	19.04	13.24	17.2167	15.6727	14.49	14.89	14.6	17.67
	14.98	15.4783	14.95	14.92	13.8202	13.53	15.43	19.54	13.4	15.4237	15.18	14.99	13.73	14.6515	17.81
	16	16.83	19.92	15.17	14.8526	11.4235	17.2833	15.67	13.4	15.7465	20.918	16.44	15.7634	13.0612	17.38
	15.51	15.89	13.5263	14.21	17.8	13.95	12.96	19.5783	14.1	18.1707	15.9394	15.77	15.93	14.9405	18.51
	14.85	14.7576	13.07	15.8	15.4643	14.314		17.9859	11.6804	16.45	19.1266	15.55	15.3	13.6133	18.5
	15.99	15.15	13.32	15.66	14.61	15		21.26	12.8113	16.65	15.3402	15.0326	14.99	12.86	17.45
	16.34	14.9375	14.58	17.35	14.2308	15.51		17.66	12.4	11.6056	14.45	13.01	15.9	13.5647	17.42
	14.93		14.43		13.82	16.1143		19.83	13.27		14.2973	17.36		14.7895	18.57
	17.3978		14.35		14.82	14.802			12.12		19.5556			12.64
	14.8242		15.2		15.84	13.91			23.8846		19.35			13.82
	17.84		14.65		15.0909	13.65			19.09		15.94			14.64
	15.14		14.41			17.5091			15.75		14.15			15.17
									18.74					15.7
									17.4512					12.65
									13.1778
									16.26
									13.6667
									15.5
									16.28
									17.1067

## Sheet: G
			genotype number		plant number	12.737	15.63	52.938	59.831	63.003	68.769	87.942
						68	69	70	71	72	73	74
						Satt570	AW734137	Satt594	Satt504	Satt505	Satt503	AF162283
2011	2012		2011	2012		12	12	12	12	12	12	12
13	14.7933		185	102	B102	1	1	2	2	3	3	1
14.11	14.8888		43	226	B226	3	2	2	1	1	1	1
12.51	15.5183		46	224	B224	1	1	3	2	1	1	1
12.7	15.752		44	225	B225	1	1	1	2	1	1	1
11.3	15.094		195	92	B92	1	1	3	2	3	1	1
12.67	16.3201		194	93	B93	1	1	3	2	3	1	1
12	14.9334		88	189	B189	1	1	3	3	2	2	1
15.18	15.3043		14	249	B249	3	1	2	2	2	2	1
12.4	14.9533		184	103	B103	1	1	2	2	2	2	1
		B189	B102	B226	B224	B225	B92	B93	B189	B249	B103			Suinong 14
	Average	14.9334	14.7933	14.8888	15.5183	15.752	15.094	16.3201	14.9334	15.3043	14.9533			14.8888
	SE	1.64944	1.72218	2.89495	1.72076	1.75129	2.89581	3.02083	1.64944	1.2381	1.25032
	p	1.41816e-06	0.297461	0.0301106	0.000118351	0.927343	0.000143218	0.0405014	1.41816e-06	4.08337e-05	0.547662
		15.73	15.72	13.66	13.3429	17.875	15.67	17.14	15.73	16.17	12.98			18.29
		13.19	15.86	20.7013	16.79	15.95	13.07	13.0435	13.19	14.23	14.09			18.17
		14.66	13.12	13.66	16.16	15.0139	13.24	12.3735	14.66	14.49	14.4			17.67
		15.76	14.95	14.51	14.0789	15.43	13.4	16.2273	15.76	14.99	14.92			17.81
		13.72	19.92	15.08	15.71	17.2833	13.4	12.81	13.72	16.44	15.17			17.38
		12.3402	13.5263	15.34	15	12.96	14.1	14.5652	12.3402	15.77	14.21			18.51
		14.1979	13.07	11.27	17.75		11.6804	14.4394	14.1979	15.55	15.8			18.5
		17.0508	13.32		14.6364		12.8113	15.08	17.0508	15.0326	15.66			17.45
		15.7	14.58		16.5		12.4	22.5957	15.7	13.01	17.35			17.42
		16.36	14.43		13.75		13.27	18.8852	16.36	17.36				18.57
		15.6818	14.35		19.5938		12.12	14.82	15.6818
		14.0612	15.2		15.1385		23.8846	18	14.0612
		13.4074	14.65		14.7654		19.09	18.7172	13.4074
		14.5	14.41		14.04		15.75	13.37	14.5
		13.7356					18.74	15.22	13.7356
		18.84					17.4512	21.4211	18.84
							13.1778	18.7333
							16.26
							13.6667
							15.5
							16.28
							17.1067

## Sheet: M
			genotype number		plant number	5.003	33.468	74.531	107.698	133.83
						106	107	108	109	110
						Satt636	Satt567	Sat_256	Satt250	Satt336
2011	2012		2011	2012		18	18	18	18	18
15.85	15.6614		87	190	B190	3	2	1	1	1
17.5	25.0967		80	196	B196	1	2	3	2	1
16.16	13.885		41	228	B228	2	1	1	1	1
11.3	15.094		195	92	B92	2	1	1	1	1
14.66	16.3705		154	130	B130	2	1	1	1	1
12.51	15.0553		94	183	B183	2	1	1	1	1
		B190	B196	B228	B92	B130	B183	Suinong 14
	Average	15.6614	26.41	13.885	B92	16.3705	15.0553
	SE	1.98129	26.5	1.05389	15.094	1.3359	1.16205
	p	0.00785866	22.38	3.05838e-12	2.89581	0.00259411	2.79169e-07
		16.1176		13.21	0.000143218	17.21	13.9	18.29
		13.5714		12.25	15.67	15.52	14.84	18.17
		17.2167		14.6	13.07	15.19	16.63	17.67
		15.4237		14.6515	13.24	15.09	13.8202	17.81
		15.7465		13.0612	13.4	15.377	14.8526	17.38
		18.1707		14.9405	13.4	18.5283	17.8	18.51
		16.45		13.6133	14.1	17.49	15.4643	18.5
		16.65		12.86	11.6804	18.46	14.61	17.45
		11.6056		13.5647	12.8113	15.8	14.2308	17.42
				14.7895	12.4	15.03	13.82	18.57
				12.64	13.27	16.38	14.82
				13.82	12.12		15.84
				14.64	23.8846		15.0909
				15.17	19.09
				15.7	15.75
				12.65	18.74
					17.4512
					13.1778
					16.26
					13.6667
					15.5
					16.28
					17.1067

## Sheet: N
			genotype number		plant number	2.443	22.673	34.649	40.627	65.457	93.11
						111	112	113	114	115	116
						Sct_195	Satt152	Satt675	Satt125	Satt521	Sat_306
2011	2012		2011	2012		19	19	19	19	19	19
11.3	15.094		195	92	B92	1	2	1	1	1	1
14.47	17.3024		183	104	B104	1	2	1	1	1	1
18.54	17.5582		182	105	B105	1	2	1	1	1	1
14.6	18.01		180	107	B107	1	2	1	1	1	1
18.78	19.5291		161	123	B123	1	2	1	1	1	2
18.88	16.3256		156	128	B128	1	2	1	1	1	1
15.29	15.396		139	143	B143	1	2	1	1	1	1
18.16	19.8383		133	149	B149	1	2	1	1	1	1
13.2	18.008		132	150	B150	1	2	1	1	1	1
18.57	19.2238		122	158	B158	1	2	1	1	1	1
16	20.5233		121	159	B159	1	2	1	1	1	1
15.53	16.9799		115	164	B164	1	2	1	1	1	1
15.89	20.1598		102	177	B177	1	2	1	1	1	1
18.73	18.7063		101	178	B178	1	2	1	1	1	1
20.7	18.2573		100	179	B179	1	2	1	1	1	1
11	16.0449		89	188	B188	1	2	3	1	1	1
9.9	16.4457		86	191	B191	3	2	1	1	2	1
11.65	15.095		77	197	B197	1	2	1	1	1	1
14.72	13.8477		75	199	B199	1	2	1	1	1	1
15.14	16.1481		74	200	B200	1	2	1	1	1	1
16.03	16.0049		73	201	B201	1	2	1	1	1	1
15.6	17.5452		71	202	B202	1	2	1	1	1	1
16.58	16.9729		70	203	B203	1	2	1	1	1	1
16.37	17.9209		69	204	B204	1	2	1	1	1	1
16.2	17.9801		68	205	B205	1	2	1	1	1	1
15.8	18.4294		67	206	B206	1	2	1	1	1	1
14.8	19.3483		66	207	B207	1	2	1	1	1	1
15.97	18.4003		64	209	B209	1	2	1	1	1	1
11.5	16.8578		55	216	B216	1	2	1	1	1	2
20.3	17.505		54	217	B217	1	2	1	1	1	1
18.09	18.8313		31	236	B236	1	2	1	1	1	1
17.08	17.731		30	237	B237	1	2	1	1	1	1
15.53	18.8294		28	239	B239	1	2	1	1	1	1
17.58	19.6747		27	240	B240	1	2	1	1	1	1
18.08	18.9986		22	243	B243	1	2	1	1	1	1
19.62	18.3154		21	244	B244	1	2	1	1	1	1
16.36	18.9844		20	245	B245	1	2	1	1	1	1
17.9	17.0708		19	246	B246	1	2	1	1	1	1
18.77	16.8512		16	247	B247	1	2	1	1	1	1
17.75	21.1254		11	252	B252	1	2	1	1	1	1
21.64	20.0026		10	253	B253	1	2	1	1	1	1
19.97	19.7677		9	254	B254	1	2	1	1	1	1
23	19.1327		8	255	B255	1	2	1	1	1	1
16.91	19.1255		110	169	B169	2	3	1	1	1	1
17.5	25.0967		80	196	B196	2	1	1	1	1	1
18.91	19.1926		112	167	B167	2	2	2	1	1	1
			B169	B196	B167	Suinong 14
		Average	19.1255	25.0967	19.1926
		SE	1.30638	2.35313	1.38739
		p	0.0237406	0.0331342	0.0322631
			19.8	26.41	19.75	18.29
			20.53	26.5	20.11	18.17
			21.3	22.38	21.13	17.67
			17.6064		20.2989	17.81
			19.8485		16.7	17.38
			18.89		17.51	18.51
			18.82		18.8947	18.5
			17.36		18.91	17.45
			17.7		19.43	17.42
			19.4			18.57

## Sheet: integration
	2011	2012	Significant level
CSSL92	11.3	15.09±2.90	***
CSSL93	12.67	16.32±3.02	*
CSSL95	11.4	13.81±1.59	***
CSSL102	13	14.79±1.72	***
CSSL103	12.4	14.95±1.25	***
CSSL117	14.1	17.86±1.13
CSSL128	18.88	16.33±1.57	**
CSSL129	16.48	16.85±2.30
CSSL130	14.66	16.37±1.34	**
CSSL145	15.33	15.40±0.79	***
CSSL167	18.91	19.19±1.39	*
CSSL169	16.91	19.13±1.31	*
CSSL183	12.51	15.06±1.16	***
CSSL184	9.94	14.79±1.50	***
CSSL189	12	14.93±1.65	***
CSSL190	15.85	15.66±1.98	**
CSSL191	9.9	16.45±2.29	*
CSSL196	17.5	25.10±2.35	*
CSSL197	11.65	15.10±2.11
CSSL199	14.72	13.85±1.51	***
CSSL216	11.5	16.86±2.21	*
CSSL220	12.36	15.72±0.70	***
CSSL224	12.51	15.52±1.72	***
CSSL225	12.7	15.75±1.75	*
CSSL226	14.11	14.89±2.89	*
CSSL227	15.85	15.67±0.97	***
CSSL228	16.16	13.89±1.05	***
CSSL237	17.08	17.73±1.75
CSSL239	15.53	18.83±1.57
CSSL247	18.77	16.85±1.70	*
CSSL249	15.18	15.30±1.24	***
CSSL250	18.82	15.11±0.71	***
CSSL251	16.6	16.75±1.59	*
CSSL259	13.78	16.02±0.00	***
