# Supplementary material for: QTL Location and Epistatic Effect Analysis of 100-Seed Weight Using Wild Soybean (Glycine soja Sieb. & Zucc.) Chromosome Segment Substitution Lines
Source: PLoS One. 2016 Mar 2;11(3):e0149380. doi: 10.1371/journal.pone.0149380 (PMC4774989; doi:10.1371/journal.pone.0149380)
Supplement: S3 Data — (XLS) [file pone.0149380.s003.xls]

## Sheet: single site location
		A1							A2							B1							B2						C1						C2							D1a						D1b
100 Seeds Weight		Sat_344	Satt155	Sat_171	Satt545	Satt236	Sat_217		Sat_319	Sat_212	Satt377	Sat_232	Satt133	Satt228		Sat_261	Satt197	Sat_149	Satt332	Satt484	Sat_331		Satt577	Sat_264	Satt168	AW620774	Satt687		Satt565	Satt194	Satt399	Satt713	Satt338		Satt640	Satt520	Satt422	Satt457	Satt289	Staga001		Satt531	Satt548	Satt468	Satt407	Satt147		Sat_279	Sat_227
	2011SW																√	√											√																				√
	2012SW															√		√											√															√		√		√	√
[truncated: 80 more columns]

## Sheet: interaction sites loction
BB interaction (2011)				BB interaction (2012)
AW620774	Sat_306			Sat_001	Sat_220
Sat_149	Sat_279			Sat_001	Satt672
Sat_149	Satt146			Sat_001	Satt192
Sat_171	Satt713			Sat_001	Satt594
Sat_171	Satt621			Sat_001	Satt504
Sat_227	Satt135			Sat_001	Satt505
Sat_227	Satt425			Sat_001	Satt503
Sat_227	Satt663			Sat_001	Satt388
Sat_227	Satt674			Sat_001	Sat_306
Sat_232	Satt146			Sat_001	Sat_341
Sat_232	Satt663			Sat_149	Satt582
Sat_232	Sat_261			Sat_149	Satt504
Sat_232	Satt531			Sat_149	Satt146
Sat_232	Sat_227			Sat_212	Satt145
Sat_232	Satt135			Sat_212	Satt152
Sat_232	Satt425			Sat_220	Satt504
Sat_232	Satt674			Sat_220	Satt594
Sat_261	Satt531			Sat_220	Satt505
Sat_261	Sat_227			Sat_220	Satt503
Sat_261	Satt146			Sat_220	Satt388
Sat_261	Satt425			Sat_220	Sat_306
Sat_261	Satt663			Sat_224	Satt373
Sat_261	Satt674			Sat_227	Satt146
Sat_279	Satt146			Sat_227	Satt152
Sat_289	Satg001			Sat_232	Satt146
Sat_306	Satt492			Sat_232	Satt663
Sat_319	Satt373			Sat_261	Sat_279
Sat_319	Satt713			Sat_261	Satt135
Satt135	Satt146			Sat_261	Satt531
Satt135	Satt152			Sat_279	Sat_220
Satt135	Satt425			Sat_279	Satt504
Satt135	Satt663			Sat_279	Satt146
Satt135	Satt674			Sat_279	Sat_001
Satt146	Satt504			Sat_279	Satt594
Satt146	Satt596			Sat_279	Satt505
Satt146	Satt663			Sat_279	Satt503
Satt146	Satt152			Sat_279	Satt672
Satt146	Satt594			Sat_279	Sat_324
Satt146	Satt425			Sat_279	Sat_341
Satt146	Satt674			Sat_279	Satt388
Satt194	Satt691			Sat_279	Satt135
Satt194	Satt720			Sat_289	Satt373
Satt194	Satt504			Sat_289	Satg001
Satt194	Satt422			Sat_289	Sat_224
Satt194	Satt411			Sat_306	Satt492
Satt194	Satt547			Sat_319	Satt713
Satt194	Sat_306			Sat_319	Satt373
Satt194	Satt492			Sat_319	Satt579
Satt197	Satt504			Sat_319	Sat_289
Satt388	Sat_306			Sat_319	Satg001
Satt411	Satt547			Satg001	Sat_224
Satt411	Satt720			Satt135	Sat_324
Satt411	Satt504			Satt145	Satt152
Satt411	Sat_306			Satt146	Satt636
Satt411	Satt492			Satt146	Satt504
Satt411	Satt691			Satt146	Satt594
Satt422	Satt691			Satt146	Satt663
Satt422	Satt504			Satt168	Satt582
Satt422	Satt411			Satt168	Satt146
Satt422	Sat_306			Satt194	Satt422
Satt422	Satt492			Satt194	Satt411
Satt422	Satt547			Satt194	Satt547
Satt422	Satt700			Satt194	Sat_306
Satt425	Satt663			Satt194	Satt492
Satt425	Satt152			Satt194	Satt691
Satt425	Satt674			Satt194	Satt720
Satt504	Satt547			Satt194	Satt504
Satt504	Satt492			Satt411	Sat_306
Satt531	Sat_227			Satt411	Satt492
Satt531	Satt425			Satt411	Satt720
Satt531	Satt663			Satt411	Satt504
Satt531	Satt674			Satt422	Satt411
Satt547	Satt492			Satt422	Sat_306
Satt547	Sat_306			Satt422	Satt492
Satt565	Satt691			Satt422	Satt691
Satt565	Satt720			Satt422	Satt504
Satt565	Satt504			Satt425	Satt663
Satt565	Satt194			Satt425	Satt152
Satt565	Satt422			Satt440	Sat_306
Satt565	Satt411			Satt503	Satt388
Satt565	Sat_306			Satt504	Satt505
Satt565	Satt492			Satt504	Satt503
Satt568	Satt192			Satt504	Sat_306
Satt577	Satt691			Satt504	Satt388
Satt577	Satt504			Satt504	Satt547
Satt577	Satt194			Satt504	Satt492
Satt577	Satt411			Satt504	Satt440
Satt577	Sat_306			Satt505	Satt503
Satt577	Satt492			Satt505	Satt388
Satt577	Satt422			Satt545	Sat_289
Satt582	Satt504			Satt545	Satg001
Satt582	Satt146			Satt545	Satt713
Satt582	Satt594			Satt545	Satt373
Satt596	Satt152			Satt545	Sat_319
Satt663	Satt674			Satt545	Satt579
Satt663	Satt152			Satt547	Sat_306
Satt669	Satt504			Satt547	Satt492
Satt672	Sat_220			Satt565	Satt194
Satt674	Satt152			Satt565	Satt422
Satt678	Satt373			Satt565	Satt411
Satt691	Satt504			Satt565	Sat_306
Satt691	Sat_306			Satt565	Satt492
Satt691	Satt492			Satt565	Satt691
Satt691	Satt547			Satt565	Satt720
Satt700	Satt547			Satt565	Satt504
Satt713	Satt373			Satt565	Satt547
Satt713	Sat_289			Satt570	AW734137
Satt713	Satt678			Satt577	Satt194
Satt720	Satt504			Satt577	Satt411
Satt720	Sat_306			Satt577	Sat_306
Satt720	Satt492			Satt577	Satt492
				Satt577	Satt691
				Satt577	Satt504
				Satt577	Satt565
				Satt579	Sat_289
				Satt579	Satg001
				Satt579	Satt373
				Satt582	Satt504
				Satt582	Satt636
				Satt582	Satt672
				Satt582	Sat_001
				Satt582	Sat_306
				Satt582	Satt146
				Satt582	Satt594
				Satt594	Satt504
				Satt594	Satt505
				Satt594	Satt503
				Satt594	Satt388
				Satt594	Sat_306
				Satt669	Satt504
				Satt672	Sat_220
				Satt672	Satt504
				Satt691	Satt720
				Satt691	Satt504
				Satt691	Sat_306
				Satt691	Satt492
				Satt713	Sat_289
				Satt713	Satg001
				Satt713	Sat_224
				Satt713	Satt579
				Satt720	Satt504
				Satt720	Sat_306
				Satt720	Satt492
				Staga001	Satt504
				Staga001	Satt440
				Staga001	Sat_306
