# Supplementary material for: QTL Location and Epistatic Effect Analysis of 100-Seed Weight Using Wild Soybean (Glycine soja Sieb. & Zucc.) Chromosome Segment Substitution Lines
Source: PLoS One. 2016 Mar 2;11(3):e0149380. doi: 10.1371/journal.pone.0149380 (PMC4774989; doi:10.1371/journal.pone.0149380)
Supplement: S4 Data — (XLS) [file pone.0149380.s004.xls]

## Sheet: 2011 100-seed weight
	id(1)	id(2)	epistatic effect/ %	additive effect/%	additive effect/%	sum of genetic effect/%
Sat_171*Satt713	Sat_171	Satt713	8.25269	-7.3827	-12.4047	-11.5347
Sat_171*Satt621	Sat_171	Satt621	-4.07136	-2.82991	-4.63343	-11.5347
Sat_319*Satt713	Sat_319	Satt713	3.90616	-6.39296	-7.48387	-9.97067
Sat_319*Satt373	Sat_319	Satt373	-1.80352	-7.29619	-4.6393	-13.739
Sat_232*Satt146	Sat_232	Satt146	-4.32233	-13.273	-5.02933	-22.6246
Sat_232*Satt663	Sat_232	Satt663	-11.1632	-6.43206	-5.02933	-22.6246
Sat_261*Satt531	Sat_261	Satt531	-34.4721	3.44575	10.3812	-20.6452
Satt197*Satt504	Satt197	Satt504	0.0733138	-17.4194	-8.81232	-26.1584
Sat_149*Sat_279	Sat_149	Sat_279	1.65982	-7.81818	-27.2727	-33.4311
Satt577*Satt504	Satt577	Satt504	-3.71457	-18.5044	-3.85142	-26.0704
Satt577*Satt411	Satt577	Satt411	-4.06647	-14.3695	-4.69208	-23.1281
Satt577*Satt691	Satt577	Satt691	-6.6393	-12.2287	-7.20235	-26.0704
Satt577*Sat_306	Satt577	Sat_306	-15.6911	-4.8563	-2.58065	-23.1281
Satt577*Satt492	Satt577	Satt492	-20.9189	1.07527	-3.28446	-23.1281
AW620774*Sat_306	AW620774	Sat_306	38.3871	-25.4839	-2.6393	10.2639
Satt565*Satt194	Satt565	Satt194	118.807	-100	-41.9355	-23.1281
Satt565*Satt411	Satt565	Satt411	33.1769	-14.3695	-41.9355	-23.1281
Satt565*Satt492	Satt565	Satt492	17.7322	1.07527	-41.9355	-23.1281
Satt565*Satt691	Satt565	Satt691	15.7478	-12.2287	-29.5894	-26.0704
Satt565*Satt720	Satt565	Satt720	13.607	-10.088	-29.5894	-26.0704
Satt565*Sat_306	Satt565	Sat_306	2.60802	-4.8563	-20.8798	-23.1281
Satt565*Satt422	Satt565	Satt422	1.44673	-3.69501	-20.8798	-23.1281
Satt565*Satt504	Satt565	Satt504	0.967742	-18.5044	-8.53372	-26.0704
Satt194*Satt504	Satt194	Satt504	9.67742	-18.5044	-17.2434	-26.0704
Satt194*Satt691	Satt194	Satt691	3.40176	-12.2287	-17.2434	-26.0704
Satt194*Satt720	Satt194	Satt720	1.261	-10.088	-17.2434	-26.0704
Satt713*Satt678	Satt713	Satt678	8.26735	-18.5484	-7.52933	-17.8104
Satt713*Sat_289	Satt713	Sat_289	7.70772	-16.0411	-5.6696	-14.0029
Satt713*Satt373	Satt713	Satt373	-7.72029	-4.56012	-1.72043	-14.0008
Satt422*Satt547	Satt422	Satt547	92.3314	-6.6129	-100	-14.2815
Satt422*Satt504	Satt422	Satt504	0.821114	-18.5044	-8.3871	-26.0704
Satt422*Satt411	Satt422	Satt411	0.156403	-14.3695	-8.91496	-23.1281
Satt422*Satt691	Satt422	Satt691	-0.762463	-12.2287	-13.0792	-26.0704
Satt422*Sat_306	Satt422	Sat_306	-12.8368	-4.8563	-5.435	-23.1281
Satt422*Satt492	Satt422	Satt492	-13.7048	1.07527	-10.4985	-23.1281
Sat_289*Satg001	Sat_289	Satg001	8.0486	-6.26393	-14.3695	-12.5848
Satt135*Satt146	Satt135	Satt146	-1.62952	-13.8563	-6.46139	-21.9472
Satt135*Satt152	Satt135	Satt152	-13.4194	1.25774	-4.83871	-17.0004
Satt582*Satt146	Satt582	Satt146	-0.56979	-11.4586	-14.9707	-26.999
Satt582*Satt504	Satt582	Satt504	-3.3068	-8.75855	-15.5006	-27.566
Satt669*Satt504	Satt669	Satt504	-22.2972	-0.293255	-5.71848	-28.3089
Satt672*Sat_220	Satt672	Sat_220	26.2874	-41.9355	-0.879765	-16.5279
Satt411*Satt504	Satt411	Satt504	8.24047	-18.5044	-15.8065	-26.0704
Satt411*Satt691	Satt411	Satt691	5.16129	-10.088	-17.2434	-22.1701
Satt411*Satt720	Satt411	Satt720	-0.762463	-9.50147	-15.8065	-26.0704
Satt411*Sat_306	Satt411	Sat_306	-3.90225	-4.8563	-14.3695	-23.1281
Satt411*Satt492	Satt411	Satt492	-9.83382	1.07527	-14.3695	-23.1281
Satt691*Satt504	Satt691	Satt504	4.66276	-18.5044	-12.2287	-26.0704
Satt691*Satt547	Satt691	Satt547	-2.47801	-9.60411	-10.088	-22.1701
Satt691*Sat_306	Satt691	Sat_306	-6.92082	-6.92082	-12.2287	-26.0704
Satt691*Satt492	Satt691	Satt492	-10.3372	-3.5044	-12.2287	-26.0704
Satt720*Satt504	Satt720	Satt504	1.93548	-18.5044	-9.50147	-26.0704
Satt720*Sat_306	Satt720	Sat_306	-9.64809	-6.92082	-9.50147	-26.0704
Satt720*Satt492	Satt720	Satt492	-12.478	-3.5044	-10.088	-26.0704
Satt146*Satt596	Satt146	Satt596	4.84653	-4.94624	-14.651	-14.7507
Satt146*Satt152	Satt146	Satt152	4.37235	0.389052	-16.1397	-11.3783
Satt146*Satt504	Satt146	Satt504	-3.21114	-13.1818	-11.217	-27.61
Satt146*Satt663	Satt146	Satt663	-3.52662	-6.43206	-12.666	-22.6246
Satt504*Satt547	Satt504	Satt547	-0.0659824	-7.5	-18.5044	-26.0704
Satt504*Satt492	Satt504	Satt492	-4.06158	-3.5044	-18.5044	-26.0704
Satt596*Satt152	Satt596	Satt152	-22.9576	-1.23596	9.44282	-14.7507
Satt547*Satt492	Satt547	Satt492	-14.1398	0.293255	-9.28152	-23.1281
Satt547*Sat_306	Satt547	Sat_306	-20.4927	10.2639	-6.09971	-16.3284
Satt388*Sat_306	Satt388	Sat_306	31.9355	-19.0323	-2.6393	10.2639
Satt678*Satt373	Satt678	Satt373	8.58993	-7.85191	-18.5484	-17.8104
Sat_306*Satt492	Sat_306	Satt492	-19.347	1.07527	-4.8563	-23.1281

## Sheet: 2012 100-seed weight
	id(1)	id(2)	epistatic effect/ %	additive effect/%	additive effect/%	sum of genetic effect/%
Satt545*Satg001	Satt545	Satg001	0.365526	-3.19872	5.33429	2.50109
Satt545*Sat_289	Satt545	Sat_289	4.1268	-7.16516	5.33429	2.29593
Satt545*Satt713	Satt545	Satt713	-7.85474	4.77947	5.33429	2.25902
Satt545*Satt373	Satt545	Satt373	-5.72947	5.63651	2.23606	2.1431
Sat_212*Satt145	Sat_212	Satt145	99.6109	-100	-5.29944	-5.68856
Sat_261*Sat_279	Sat_261	Sat_279	2.72423	-2.94457	-5.88184	-6.10218
Sat_149*Satt504	Sat_149	Satt504	2.21663	-9.28369	0.516129	-6.55092
Sat_149*Satt582	Sat_149	Satt582	6.04801	-3.56976	-9.23817	-6.75991
#N/A	#N/A	#N/A	#N/A	#N/A	#N/A	#N/A
Satt577*Satt492	Satt577	Satt492	-35.2502	27.1393	5.7308	-2.38016
Satt577*Satt411	Satt577	Satt411	-15.9693	5.63021	6.90723	-3.43185
Satt577*Sat_306	Satt577	Sat_306	-6.84632	-4.91935	7.83621	-3.92947
Satt168*Satt146	Satt168	Satt146	0.0853623	-1.20259	-6.04046	-7.15768
Satt168*Satt582	Satt168	Satt582	2.17773	-3.40909	-6.04046	-7.27181
Satt565*Satt492	Satt565	Satt492	-26.4551	27.1393	-3.54407	-2.8599
Satt565*Satt422	Satt565	Satt422	-13.6101	9.8245	0.22507	-3.56053
Satt565*Satt411	Satt565	Satt411	-6.05857	5.63021	-3.54407	-3.97243
Satt565*Sat_306	Satt565	Sat_306	0.371138	-4.91935	0.22507	-4.32314
Satt565*Satt194	Satt565	Satt194	94.108	-100	-3.54407	-9.43606
Satt194*Sat_306	Satt194	Sat_306	95.4122	-4.91935	-100	-9.5072
Satt194*Satt547	Satt194	Satt547	91.0091	-0.276153	-100	-9.26703
Satt713*Sat_289	Satt713	Sat_289	5.77591	-7.77156	3.23229	1.23664
Satt713*Satg001	Satt713	Satg001	-0.104102	-3.19872	5.13908	1.83626
Satt713*Sat_224	Satt713	Sat_224	0.238147	-2.20692	4.25689	2.28812
#N/A	#N/A	#N/A	#N/A	#N/A	#N/A	#N/A
Satt422*Satt492	Satt422	Satt492	-33.8506	27.1393	4.25487	-2.4565
Satt422*Satt411	Satt422	Satt411	-19.316	5.63021	10.4365	-3.2493
Satt422*Sat_306	Satt422	Sat_306	-8.92521	-4.91935	10.0285	-3.81607
Sat_279*Satt146	Sat_279	Satt146	-0.921903	-0.493576	-2.55529	-3.97077
Sat_279*Sat_220	Sat_279	Sat_220	1.72646	-7.99711	2.29555	-3.97511
Sat_279*Satt504	Sat_279	Satt504	5.38299	-10.5323	0.974785	-4.17455
Sat_279*Satt503	Sat_279	Satt503	-0.643522	-1.45055	-3.21075	-5.30482
Sat_279*Satt505	Sat_279	Satt505	5.67302	-12.2972	0.974785	-5.64936
Sat_279*Satt594	Sat_279	Satt594	6.08941	-12.7363	0.974785	-5.67207
Sat_279*Sat_001	Sat_279	Sat_001	8.03595	-11.484	-2.33024	-5.77824
Sat_289*Satg001	Sat_289	Satg001	1.32644	0.911608	-2.83898	-0.600934
Sat_289*Satt373	Sat_289	Satt373	2.61422	5.46345	-6.38968	1.68798
Satt582*Satt504	Satt582	Satt504	4.30027	-8.62332	-1.61134	-5.9344
Satt582*Satt672	Satt582	Satt672	5.9648	-6.38897	-3.56699	-3.99115
Satt582*Satt636	Satt582	Satt636	5.14094	-7.91617	-3.6362	-6.41143
Satt582*Sat_001	Satt582	Sat_001	11.686	-10.368	-4.44532	-3.12741
Satt582*Sat_306	Satt582	Sat_306	5.86958	-4.1249	-4.46523	-2.72055
Satt582*Satt594	Satt582	Satt594	5.54179	-10.7945	-2.36151	-7.61418
Sat_001*Satt672	Sat_001	Satt672	2.7198	-2.74204	-5.84427	-5.86651
Sat_001*Sat_220	Sat_001	Sat_220	97.6463	-7.8765	-100	-10.2302
Sat_001*Satt192	Sat_001	Satt192	8.53646	-1.12721	-10.3885	-2.97926
Sat_001*Satt388	Sat_001	Satt388	-1.0174	6.38206	-10.6491	-5.28442
Sat_001*Satt503	Sat_001	Satt503	7.20176	-1.45055	-11.484	-5.73274
Sat_001*Satt504	Sat_001	Satt504	14.9743	-9.64705	-11.484	-6.1567
Sat_001*Satt505	Sat_001	Satt505	17.4873	-12.2972	-11.484	-6.29377
Sat_001*Satt594	Sat_001	Satt594	17.9037	-12.7363	-11.484	-6.31649
Satt672*Sat_220	Satt672	Sat_220	-8.5901	-3.54407	7.52688	-4.60728
Sat_220*Satt504	Sat_220	Satt504	13.8908	-10.5323	-7.99711	-4.63862
Sat_220*Satt388	Sat_220	Satt388	-3.57795	6.38206	-7.94887	-5.14476
Sat_220*Satt503	Sat_220	Satt503	5.92877	-3.6432	-7.94887	-5.66331
Sat_220*Satt505	Sat_220	Satt505	14.2362	-12.3555	-7.99711	-6.11644
Sat_220*Satt594	Sat_220	Satt594	14.5973	-12.7363	-7.99711	-6.13613
Satt411*Satt492	Satt411	Satt492	-35.1548	27.1393	5.63021	-2.38536
Satt411*Sat_306	Satt411	Sat_306	-4.75442	-4.91935	5.63021	-4.04357
Satt691*Satt720	Satt691	Satt720	-18.3756	10.4365	5.63021	-2.30892
Satt146*Satt504	Satt146	Satt504	3.54027	-9.54634	0.946036	-5.06003
Satt146*Satt636	Satt146	Satt636	11.2079	-18.5628	0.61258	-6.74235
Satt146*Satt594	Satt146	Satt594	3.00004	-11.4216	0.946036	-7.47554
Satt425*Satt663	Satt425	Satt663	95.3822	-100	-5.28983	-9.90764
Satt594*Satt504	Satt594	Satt504	13.2405	-7.61269	-12.6759	-7.04812
Satt594*Satt503	Satt594	Satt503	4.42854	2.16499	-12.6759	-6.08238
Satt594*Satt505	Satt594	Satt505	101.309	-100	-12.6759	-11.3668
Satt594*Satt388	Satt594	Satt388	-6.77453	14.5404	-12.7363	-4.9704
Satt594*Sat_306	Satt594	Sat_306	9.84304	-4.17189	-12.7664	-7.0953
Satt504*Satt503	Satt504	Satt503	0.0773252	2.16499	-8.08736	-5.84504
Satt504*Sat_306	Satt504	Sat_306	11.0428	-5.18454	-10.3215	-4.46326
Satt504*Satt505	Satt504	Satt505	97.1579	-100	-8.29821	-11.1403
Satt504*Satt388	Satt504	Satt388	-9.70396	14.5404	-9.64705	-4.81061
Satt505*Satt503	Satt505	Satt503	86.9707	2.16499	-100	-10.8643
Satt505*Satt388	Satt505	Satt388	-7.13561	14.5404	-12.3555	-4.9507
Satt503*Satt388	Satt503	Satt388	-15.3973	14.5404	-3.6432	-4.50007
Satt547*Sat_306	Satt547	Sat_306	-14.4793	1.59521	7.94198	-4.94213
#N/A	#N/A	#N/A	#N/A	#N/A	#N/A	#N/A
Satt547*Satt492	Satt547	Satt492	-16.3301	17.1116	-4.19372	-3.41217
Sat_224*Satt373	Sat_224	Satt373	0.688825	4.503	-2.92829	2.26354
Sat_306*Satt492	Sat_306	Satt492	-25.1509	27.1393	-4.91935	-2.93103

## Sheet: 100-seed weight
	2011										2012
		id(1)	id(2)	epistatic effect/%	additive effector/%	additive effect /%	sum of genentic effect /%					id(1)	id(2)	epistatic effect/%	additive effector/%	additive effect /%	sum of genentic effect /%
Satt577*Satt492		Satt577	Satt492	-20.9189	1.07527	-3.28446	-23.1281					Satt577	Satt492	-35.2502	27.1393	5.7308	-2.38016
Satt577*Satt411		Satt577	Satt411	-4.06647	-14.3695	-4.69208	-23.1281					Satt577	Satt411	-15.9693	5.63021	6.90723	-3.43185
Satt577*Sat_306		Satt577	Sat_306	-15.6911	-4.8563	-2.58065	-23.1281					Satt577	Sat_306	-6.84632	-4.91935	7.83621	-3.92947
Satt565*Satt492		Satt565	Satt492	17.7322	1.07527	-41.9355	-23.1281					Satt565	Satt492	-26.4551	27.1393	-3.54407	-2.8599
Satt565*Satt422		Satt565	Satt422	1.44673	-3.69501	-20.8798	-23.1281					Satt565	Satt422	-13.6101	9.8245	0.22507	-3.56053
Satt565*Satt411		Satt565	Satt411	33.1769	-14.3695	-41.9355	-23.1281					Satt565	Satt411	-6.05857	5.63021	-3.54407	-3.97243
Satt565*Sat_306		Satt565	Sat_306	2.60802	-4.8563	-20.8798	-23.1281					Satt565	Sat_306	0.371138	-4.91935	0.22507	-4.32314
Satt565*Satt194		Satt565	Satt194	118.807	-100	-41.9355	-23.1281					Satt565	Satt194	94.108	-100	-3.54407	-9.43606
Satt713*Sat_289		Satt713	Sat_289	7.70772	-16.0411	-5.6696	-14.0029					Satt713	Sat_289	5.77591	-7.77156	3.23229	1.23664
Satt422*Satt492		Satt422	Satt492	-13.7048	1.07527	-10.4985	-23.1281					Satt422	Satt492	-33.8506	27.1393	4.25487	-2.4565
Satt422*Satt411		Satt422	Satt411	0.156403	-14.3695	-8.91496	-23.1281					Satt422	Satt411	-19.316	5.63021	10.4365	-3.2493
Satt422*Sat_306		Satt422	Sat_306	-12.8368	-4.8563	-5.435	-23.1281					Satt422	Sat_306	-8.92521	-4.91935	10.0285	-3.81607
Sat_289*Satg001		Sat_289	Satg001	8.0486	-6.26393	-14.3695	-12.5848					Sat_289	Satg001	1.32644	0.911608	-2.83898	-0.600934
Satt582*Satt504		Satt582	Satt504	-3.3068	-8.75855	-15.5006	-27.566					Satt582	Satt504	4.30027	-8.62332	-1.61134	-5.9344
Satt672*Sat_220		Satt672	Sat_220	26.2874	-41.9355	-0.879765	-16.5279					Satt672	Sat_220	-8.5901	-3.54407	7.52688	-4.60728
Satt411*Satt492		Satt411	Satt492	-9.83382	1.07527	-14.3695	-23.1281					Satt411	Satt492	-35.1548	27.1393	5.63021	-2.38536
Satt411*Sat_306		Satt411	Sat_306	-3.90225	-4.8563	-14.3695	-23.1281					Satt411	Sat_306	-4.75442	-4.91935	5.63021	-4.04357
Satt146*Satt504		Satt146	Satt504	-3.21114	-13.1818	-11.217	-27.61					Satt146	Satt504	3.54027	-9.54634	0.946036	-5.06003
Satt547*Sat_306		Satt547	Sat_306	-20.4927	10.2639	-6.09971	-16.3284					Satt547	Sat_306	-14.4793	1.59521	7.94198	-4.94213
Satt547*Satt492		Satt547	Satt492	-14.1398	0.293255	-9.28152	-23.1281					Satt547	Satt492	-16.3301	17.1116	-4.19372	-3.41217
Sat_306*Satt492		Sat_306	Satt492	-19.347	1.07527	-4.8563	-23.1281					Sat_306	Satt492	-25.1509	27.1393	-4.91935	-2.93103
						6	8	8	8	9		10		10	12	12		18	19		20
2011		suinong 14				Satt422	Sat_279	Sat_289	Satg001	Sat_220		Satt411		Satt720	Satt503	Satt504		Satt636	Sat_306		Satt492
Sat_149	Sat_279	Satt577	Satt492	3	Sat_149
Satt565	Satt411	Satt577	Satt411	4	Satt577
Satt565	Satt720	Satt577	Sat_306	5	Satt565
Satt582	Satt504	Satt565	Satt492	5	Satt713
Satt669	Satt504	Satt565	Satt422	6	Satt422
Satt146	Satt504	Satt565	Satt411	8	Sat_289
		Satt565	Sat_306	9	Sat_220
2012		Satt713	Sat_289	9	Satt582
Satt565	Satt492	Satt422	Satt492	9	Satt669
Satt582	Satt636	Satt422	Satt411	9	Satt672
Satt672	Sat_220	Satt422	Sat_306	10	Satt411
Satt672	Satt504	Sat_289	Satg001	11	Satt146
Sat_220	Satt504	Satt582	Satt504	12	Satt504
Satt146	Satt636	Satt672	Sat_220	12	Satt594
Satt594	Sat_306	Satt411	Satt492	15	Satt547
Satt594	Satt504	Satt411	Sat_306	19	Sat_306
Satt504	Sat_306	Satt146	Satt504
Satt504	Satt503	Satt547	Sat_306
Satt547	Sat_306	Satt547	Satt492
Satt547	Satt492	Sat_306	Satt492
